# Supplementary material for: 1,1′-(p-Phenyl­enedimethyl­ene)dipiperidin-4-one
Source: Acta Crystallogr Sect E Struct Rep Online. 2009 Dec 16;66(Pt 1):o170. doi: 10.1107/S1600536809052908 (PMC2980215; doi:10.1107/S1600536809052908)
Supplement: Supplementary file 2 [file e-66-0o170-Isup2.hkl]

#
# h,k,l, Fc-squared, Fo-squared, sigma(Fo-squared) and status flag
#
data_I
_shelx_title ' bpip1_0m in P 21/n'
_shelx_refln_list_code          4
_shelx_F_calc_maximum      104.37
_exptl_crystal_F_000       324.00
_reflns_d_resolution_high  0.7701
 
loop_
 _symmetry_equiv_pos_as_xyz
 'x, y, z'
 '-x+1/2, y+1/2, -z+1/2'
 '-x, -y, -z'
 'x-1/2, -y-1/2, z-1/2'
 
_cell_length_a     6.2701
_cell_length_b     8.0990
_cell_length_c    15.8978
_cell_angle_alpha  90.000
_cell_angle_beta   98.275
_cell_angle_gamma  90.000
 
_shelx_F_squared_multiplier     1.000
 
loop_
 _refln_index_h
 _refln_index_k
 _refln_index_l
 _refln_F_squared_calc
 _refln_F_squared_meas
 _refln_F_squared_sigma
 _refln_observed_status
   4   0   0        6.41        3.58      0.37 o
   6   0   0       32.74       39.08      1.31 o
   8   0   0        1.82        1.49      0.56 o
   1   1   0     3346.46     3217.88     17.27 o
   2   1   0        0.19        0.21      0.11 o
   3   1   0       74.37       83.71      0.74 o
   4   1   0       34.90       34.50      0.47 o
   5   1   0       15.43       16.19      0.41 o
   6   1   0       83.19       81.42      1.37 o
   7   1   0        5.72        5.97      0.45 o
   8   1   0        0.04        0.47      0.65 o
   0   2   0      609.31      575.79      9.79 o
   1   2   0     1083.49     1058.79      5.15 o
   2   2   0      890.91      925.76      4.57 o
   3   2   0       45.89       50.49      0.63 o
   4   2   0        6.93        7.52      0.30 o
   5   2   0       19.91       17.08      0.52 o
   6   2   0        4.76        3.20      0.38 o
   7   2   0       11.31        9.95      0.60 o
   1   3   0       18.63       15.51      0.39 o
   2   3   0      251.54      273.55      1.89 o
   3   3   0        1.70        1.79      0.19 o
   4   3   0      105.96      110.49      1.35 o
   5   3   0       73.02       67.76      1.39 o
   6   3   0       12.27       10.26      0.62 o
   7   3   0        8.23        8.25      0.62 o
   0   4   0      636.36      728.73      6.92 o
   1   4   0       14.63       16.71      0.50 o
   2   4   0      139.24      130.37      1.27 o
   3   4   0       16.21       17.28      0.69 o
   4   4   0        9.48        9.03      1.49 o
   5   4   0       19.90       18.46      0.87 o
   6   4   0       10.73       12.99      1.03 o
   7   4   0       14.47       16.12      0.87 o
   1   5   0       20.91       19.23      0.62 o
   2   5   0       71.70       74.76      1.16 o
   3   5   0        0.26        0.20      0.53 o
   4   5   0      218.80      218.06      3.31 o
   5   5   0        3.46        5.56      2.01 o
   6   5   0        0.40        0.16      0.51 o
   7   5   0        0.13       -0.31      0.45 o
   0   6   0       39.80       37.19      3.08 o
   1   6   0      239.49      228.73      2.40 o
   2   6   0      185.75      182.67      2.56 o
   3   6   0       13.68       13.93      0.92 o
   4   6   0        0.20       -0.35      0.42 o
   5   6   0       16.45       15.59      1.05 o
   6   6   0        0.83        0.72      0.53 o
   1   7   0       62.33       63.52      1.28 o
   2   7   0      121.19      108.43      4.15 o
   3   7   0      146.06      143.22      2.91 o
   4   7   0        0.75        0.36      0.45 o
   5   7   0        0.56        0.62      0.56 o
   6   7   0       16.07       17.26      1.21 o
   0   8   0      165.79      148.29      3.00 o
   1   8   0        9.36        6.21      0.62 o
   2   8   0        1.81        2.36      0.65 o
   3   8   0        5.74        5.15      0.83 o
   4   8   0        8.89        9.43      0.96 o
   5   8   0        1.98        2.35      0.76 o
   1   9   0       30.95       28.37      1.22 o
   2   9   0       15.83       16.98      1.30 o
   3   9   0        3.05        2.51      0.76 o
   4   9   0        3.67        3.65      0.92 o
   0  10   0       15.96       19.12      1.87 o
   1  10   0        1.17        3.26      1.21 o
   2  10   0       13.06       17.59      1.43 o
  -7   0   1        5.11        9.51      0.84 o
  -5   0   1       75.66       80.97      2.19 o
  -3   0   1      208.42      226.33      2.27 o
  -1   0   1       88.67       82.62      0.65 o
   5   0   1       55.37       56.12      0.89 o
   7   0   1        7.98        9.51      0.75 o
  -8   1   1        3.86        4.25      1.07 o
  -7   1   1        2.63        2.06      0.38 o
  -6   1   1        5.63        6.30      0.49 o
  -5   1   1      427.08      408.69      2.84 o
  -4   1   1        4.38        2.76      0.21 o
  -3   1   1      314.36      312.00      2.14 o
  -2   1   1      205.03      201.53      1.79 o
  -1   1   1       77.15       73.50      0.60 o
   0   1   1        1.22       -0.07      0.07 o
   1   1   1     1634.82     1660.32      8.43 o
   2   1   1     1247.11     1262.53     12.92 o
   3   1   1      444.83      502.48      4.52 o
   4   1   1        4.91        3.37      0.33 o
   5   1   1        6.47        6.53      0.42 o
   6   1   1       83.92       79.51      1.21 o
   7   1   1        2.21        2.83      0.32 o
  -7   2   1        9.28       10.42      0.67 o
  -6   2   1      150.58      134.98      2.02 o
  -5   2   1       48.18       50.61      0.86 o
  -4   2   1       54.72       56.46      0.86 o
  -3   2   1      297.35      334.65      2.37 o
  -2   2   1      491.87      547.38      3.16 o
  -1   2   1      722.54      729.79      5.60 o
   0   2   1       13.25       11.41      0.30 o
   1   2   1     3040.43     3022.11     16.46 o
   2   2   1      163.18      160.48      1.15 o
   3   2   1      100.41      102.83      1.08 o
   4   2   1        1.31        2.02      0.26 o
   5   2   1       37.56       37.13      0.65 o
   6   2   1       10.63        9.05      0.53 o
   7   2   1        0.19        0.49      0.37 o
  -7   3   1        7.02        6.63      0.60 o
  -6   3   1       11.72       12.17      0.72 o
  -5   3   1      122.97      110.53      1.86 o
  -4   3   1        0.18        0.48      0.21 o
  -3   3   1      189.92      218.59      2.28 o
  -2   3   1       15.78       16.85      0.60 o
  -1   3   1     1084.10     1109.25      6.82 o
   0   3   1      917.74      975.85      6.06 o
   1   3   1      428.67      451.82      2.81 o
   2   3   1      277.96      319.99      2.37 o
   3   3   1      391.33      398.21      2.57 o
   4   3   1        0.22       -0.05      0.18 o
   5   3   1       43.28       45.94      1.12 o
   6   3   1       19.13       16.87      0.71 o
   7   3   1       23.63       20.60      0.85 o
  -7   4   1       13.50       13.13      0.83 o
  -6   4   1        0.09       -0.33      0.47 o
  -5   4   1        8.98       10.66      0.72 o
  -4   4   1       24.26       26.08      0.96 o
  -3   4   1       26.04       24.52      0.54 o
  -2   4   1       49.66       51.01      0.87 o
  -1   4   1        4.40        4.18      0.60 o
   0   4   1      255.91      271.64      2.30 o
   1   4   1      746.55      821.45      5.42 o
   2   4   1      284.96      278.78      2.08 o
   3   4   1       20.46       17.51      0.59 o
   4   4   1      161.25      156.32      2.44 o
   5   4   1        1.25        1.62      0.40 o
   6   4   1        0.95        1.17      0.38 o
   7   4   1        2.06        1.81      0.53 o
  -7   5   1        4.85        4.57      0.72 o
  -6   5   1       13.59       12.06      1.68 o
  -5   5   1        0.35       -0.16      0.38 o
  -4   5   1      131.57      135.71      2.55 o
  -3   5   1       11.26       12.60      0.63 o
  -2   5   1       20.50       22.32      0.83 o
  -1   5   1        0.13       -0.09      0.20 o
   0   5   1       23.69       26.48      0.92 o
   1   5   1      843.99      858.03      5.86 o
   2   5   1        0.44        0.22      0.23 o
   3   5   1      310.50      278.87      2.98 o
   4   5   1       26.02       20.52      1.01 o
   5   5   1        0.18       -0.06      0.38 o
   6   5   1        2.74        2.70      0.55 o
   7   5   1        3.86        4.75      0.69 o
  -6   6   1        0.01       -0.04      0.47 o
  -5   6   1       14.41       12.68      0.96 o
  -4   6   1        5.93        5.41      0.93 o
  -3   6   1      215.44      215.25      4.90 o
  -2   6   1       20.46       19.98      0.71 o
  -1   6   1       64.56       61.86      1.31 o
   0   6   1       31.64       35.48      0.87 o
   1   6   1      207.90      202.42      2.21 o
   2   6   1      131.23      129.49      2.00 o
   3   6   1       33.21       29.38      1.23 o
   4   6   1      104.21       96.00      2.19 o
   5   6   1        1.23        0.80      0.75 o
   6   6   1        4.35        4.47      0.71 o
  -6   7   1        0.07        1.53      0.70 o
  -5   7   1       14.87       17.05      1.54 o
  -4   7   1        0.38        0.09      0.47 o
  -3   7   1       91.35       91.06      2.30 o
  -2   7   1        3.44        3.50      0.51 o
  -1   7   1       17.69       14.31      0.66 o
   0   7   1       37.58       37.34      1.00 o
   1   7   1      306.15      276.46      2.89 o
   2   7   1        1.58        3.41      0.53 o
   3   7   1        6.23        5.09      1.17 o
   4   7   1        2.64        1.60      1.03 o
   5   7   1        0.62        0.58      0.52 o
  -5   8   1       26.34       28.56      1.55 o
  -4   8   1        6.55        8.14      1.96 o
  -3   8   1        0.40        0.77      0.53 o
  -2   8   1       50.23       44.36      1.38 o
  -1   8   1        3.38        2.32      0.49 o
   0   8   1       51.70       51.13      1.29 o
   1   8   1       15.97       13.19      0.86 o
   2   8   1        5.39        2.79      0.67 o
   3   8   1      107.61      116.30      2.77 o
   4   8   1        5.25        5.96      1.96 o
   5   8   1        4.70        5.02      0.85 o
  -4   9   1       40.94       50.76      2.11 o
  -3   9   1        2.99        2.09      0.98 o
  -2   9   1       18.25       22.74      1.43 o
  -1   9   1        1.00        0.92      0.46 o
   0   9   1        0.06        1.09      0.70 o
   1   9   1       49.33       55.30      1.61 o
   2   9   1       27.57       25.99      3.31 o
   3   9   1        5.48        5.75      0.95 o
   4   9   1       19.69       22.56      1.50 o
  -2  10   1        3.34        2.63      0.93 o
  -1  10   1        0.01       -0.56      0.84 o
   0  10   1        0.82       -0.14      0.59 o
   1  10   1        0.99        1.21      0.93 o
   2  10   1       57.65       60.84      2.39 o
  -8   0   2        3.67        7.18      0.93 o
  -6   0   2        1.28        1.03      0.47 o
  -4   0   2      335.12      358.29      3.59 o
  -2   0   2     1546.61     1472.24     14.60 o
   0   0   2      499.06      456.91      2.91 o
   6   0   2       14.25       12.78      0.65 o
  -8   1   2        1.04        1.43      0.47 o
  -7   1   2        0.23       -0.29      0.29 o
  -6   1   2        2.55        1.02      0.42 o
  -5   1   2       30.58       33.39      0.73 o
  -4   1   2       78.65       86.14      1.66 o
  -3   1   2        0.46        1.80      0.28 o
  -2   1   2      130.87      124.71      0.93 o
  -1   1   2       53.20       56.52      0.49 o
   0   1   2      242.52      232.78      1.13 o
   1   1   2      509.50      552.95      3.06 o
   2   1   2      349.69      356.73      3.26 o
   3   1   2      255.62      302.64      2.87 o
   4   1   2      743.49      725.75      6.33 o
   5   1   2      253.98      252.05      2.70 o
   6   1   2        4.10        4.76      0.65 o
   7   1   2        0.02        0.65      0.47 o
  -7   2   2        0.26        0.70      0.65 o
  -6   2   2        0.49        0.48      0.36 o
  -5   2   2       70.24       57.91      1.63 o
  -4   2   2        1.23        1.18      0.32 o
  -3   2   2      487.42      475.24      3.35 o
  -2   2   2     1157.28     1171.16      6.28 o
  -1   2   2       72.08       68.99      0.70 o
   0   2   2     1818.05     1821.04     11.66 o
   1   2   2      847.15      848.41      4.20 o
   2   2   2      315.00      340.55      2.69 o
   3   2   2        0.79        2.21      0.21 o
   4   2   2      240.15      225.82      1.72 o
   5   2   2      286.61      257.69      2.19 o
   6   2   2       20.76       22.48      1.31 o
   7   2   2        4.63        3.54      0.75 o
  -7   3   2       28.59       29.87      1.12 o
  -6   3   2        0.35        0.17      0.36 o
  -5   3   2        8.78        8.15      0.58 o
  -4   3   2      123.71      134.06      1.47 o
  -3   3   2        9.93       16.42      0.45 o
  -2   3   2       23.25       18.89      0.43 o
  -1   3   2        6.24        7.57      0.99 o
   0   3   2      568.12      593.66      3.98 o
   1   3   2        1.39        1.23      0.16 o
   2   3   2      776.17      875.61      4.91 o
   3   3   2       12.09       18.05      0.71 o
   4   3   2       44.98       42.11      0.79 o
   5   3   2       15.68       17.29      0.70 o
   6   3   2        1.63        1.95      0.70 o
   7   3   2        4.61        3.30      0.41 o
  -7   4   2        0.27        0.24      0.45 o
  -6   4   2        5.86        6.32      0.65 o
  -5   4   2       30.20       28.50      1.10 o
  -4   4   2       75.64       79.71      1.70 o
  -3   4   2      120.18      127.82      1.63 o
  -2   4   2       38.62       43.04      0.79 o
  -1   4   2      658.28      728.26      4.95 o
   0   4   2       11.79       16.13      0.62 o
   1   4   2       64.65       59.32      0.90 o
   2   4   2       18.64       16.30      0.45 o
   3   4   2       51.33       56.62      1.05 o
   4   4   2       82.20       85.55      1.68 o
   5   4   2       15.47       14.91      0.98 o
   6   4   2        0.29        0.09      0.33 o
   7   4   2        2.35        2.16      0.47 o
  -7   5   2        0.28        0.98      0.53 o
  -6   5   2        0.78        0.62      0.49 o
  -5   5   2        0.04       -0.04      1.17 o
  -4   5   2      268.73      250.28      3.67 o
  -3   5   2       35.44       35.54      0.99 o
  -2   5   2       53.91       54.33      1.01 o
  -1   5   2       62.90       55.53      1.01 o
   0   5   2       12.09       15.05      0.57 o
   1   5   2       97.09       90.94      1.28 o
   2   5   2      144.81      146.10      1.66 o
   3   5   2      515.24      536.18      6.62 o
   4   5   2       74.51       62.10      1.68 o
   5   5   2        2.50        1.96      0.47 o
   6   5   2        0.04        0.02      0.40 o
  -6   6   2        6.18        7.98      0.98 o
  -5   6   2        9.24        7.18      0.78 o
  -4   6   2        2.85        2.83      0.56 o
  -3   6   2       22.41       23.69      0.93 o
  -2   6   2      244.34      243.62      2.53 o
  -1   6   2        0.34        0.92      0.35 o
   0   6   2       49.32       51.00      1.33 o
   1   6   2       53.65       60.84      1.15 o
   2   6   2      482.66      465.91     10.20 o
   3   6   2       82.93       77.36      1.97 o
   4   6   2        5.38        4.35      0.67 o
   5   6   2        0.06        0.26      0.47 o
   6   6   2        3.22        2.15      1.07 o
  -6   7   2        4.78        7.66      1.82 o
  -5   7   2        2.25        3.19      0.76 o
  -4   7   2        8.22        8.49      0.87 o
  -3   7   2        7.87        9.26      0.95 o
  -2   7   2       42.81       39.49      1.25 o
  -1   7   2       36.33       36.25      1.00 o
   0   7   2       13.41       10.77      0.74 o
   1   7   2       62.33       59.41      1.23 o
   2   7   2       58.13       59.01      1.47 o
   3   7   2       18.99       16.28      1.05 o
   4   7   2        3.93        4.52      0.72 o
   5   7   2        5.54        6.51      0.83 o
  -5   8   2        8.83        9.43      1.07 o
  -4   8   2       85.57      104.28      2.77 o
  -3   8   2       35.38       37.08      1.64 o
  -2   8   2       13.10       11.86      1.06 o
  -1   8   2        1.92        1.26      0.42 o
   0   8   2        8.14        7.24      0.65 o
   1   8   2       35.03       28.88      1.13 o
   2   8   2        5.11        4.69      0.78 o
   3   8   2        1.54        0.19      0.79 o
   4   8   2       12.22       15.59      1.21 o
   5   8   2       20.97       20.73      1.37 o
  -4   9   2       10.14       11.04      1.17 o
  -3   9   2       52.11       54.05      3.36 o
  -2   9   2       65.48       76.07      2.43 o
  -1   9   2        0.21        0.31      0.45 o
   0   9   2        1.87        2.80      0.79 o
   1   9   2        0.12        0.43      0.49 o
   2   9   2       13.54       16.52      1.27 o
   3   9   2        0.56        1.90      0.69 o
  -2  10   2        0.38        0.27      0.65 o
  -1  10   2       15.73       17.45      1.59 o
   0  10   2        4.17        4.83      0.92 o
   1  10   2        3.75        2.98      1.21 o
   2  10   2        1.01        2.07      0.82 o
  -7   0   3        0.58       -0.47      0.47 o
  -5   0   3        0.29        0.28      0.33 o
  -3   0   3       83.09      103.95      1.37 o
   1   0   3      845.32      773.69     21.97 o
  -8   1   3        1.34        1.51      0.49 o
  -7   1   3       11.77       11.61      0.89 o
  -6   1   3       23.34       23.37      0.92 o
  -5   1   3       13.63       15.12      0.57 o
  -4   1   3       16.71       17.68      0.52 o
  -3   1   3       71.60       73.92      0.80 o
  -2   1   3      523.01      507.13      2.70 o
  -1   1   3       72.70       82.51      0.68 o
   0   1   3     4151.50     3773.29     17.45 o
   1   1   3      172.37      165.03      1.28 o
   2   1   3       55.28       67.03      0.61 o
   3   1   3      134.89      146.07      1.65 o
   4   1   3       51.25       47.15      0.86 o
   5   1   3      147.30      135.13      1.75 o
   6   1   3       52.49       49.90      1.49 o
   7   1   3        0.02        0.00      0.47 o
  -7   2   3        0.04        0.14      0.38 o
  -6   2   3       13.80       11.20      0.69 o
  -5   2   3        6.47        7.02      0.52 o
  -4   2   3       71.01       72.14      0.97 o
  -3   2   3      851.39      910.16      5.08 o
  -2   2   3      434.78      441.11      2.71 o
  -1   2   3      776.32      760.00      5.17 o
   0   2   3      865.26      864.20      5.32 o
   1   2   3      137.40      145.22      1.03 o
   2   2   3      242.34      256.88      2.18 o
   3   2   3       14.44       12.15      0.37 o
   4   2   3       28.40       28.56      0.46 o
   5   2   3        5.38        7.27      0.33 o
   6   2   3       92.64       84.13      2.33 o
   7   2   3        2.11        1.21      0.65 o
  -7   3   3        0.81        1.14      0.52 o
  -6   3   3       12.46       13.43      0.78 o
  -5   3   3       10.74       11.68      0.72 o
  -4   3   3       15.28       17.74      0.66 o
  -3   3   3      109.27      119.03      1.16 o
  -2   3   3     1006.20     1066.69      5.96 o
  -1   3   3      500.43      534.32      3.71 o
   0   3   3       93.63       98.02      1.11 o
   1   3   3      511.01      565.05      3.42 o
   2   3   3        7.09        5.64      0.24 o
   3   3   3       17.76       21.25      0.55 o
   4   3   3       43.99       37.45      0.75 o
   5   3   3       26.03       23.04      0.76 o
   6   3   3       52.99       52.95      1.59 o
   7   3   3        0.01        0.19      0.65 o
  -7   4   3        0.34        0.30      0.47 o
  -6   4   3        4.89        4.51      0.58 o
  -5   4   3        0.01       -0.02      0.38 o
  -4   4   3       35.44       31.70      1.59 o
  -3   4   3        2.11        3.78      0.29 o
  -2   4   3        0.14        0.10      0.18 o
  -1   4   3      922.30      968.43      6.32 o
   0   4   3       11.39       18.12      0.52 o
   1   4   3      152.54      151.53      1.56 o
   2   4   3       61.39       71.63      1.21 o
   3   4   3        3.65        3.23      0.34 o
   4   4   3      165.25      159.03      2.61 o
   5   4   3       21.00       20.87      0.85 o
   6   4   3        0.02       -0.32      0.32 o
   7   4   3        6.61        6.75      0.64 o
  -7   5   3        0.90        0.84      0.84 o
  -6   5   3        4.05        4.95      1.40 o
  -5   5   3       11.05       11.34      0.85 o
  -4   5   3        0.23        0.31      0.70 o
  -3   5   3       22.35       22.89      0.82 o
  -2   5   3        9.21       10.76      0.65 o
  -1   5   3       90.07       90.84      1.33 o
   0   5   3      212.38      215.53      2.18 o
   1   5   3      179.79      185.14      1.94 o
   2   5   3        5.96        6.61      0.39 o
   3   5   3      206.14      207.66      3.12 o
   4   5   3       16.60       20.65      0.96 o
   5   5   3       19.75       16.41      0.90 o
   6   5   3        1.71        1.87      0.48 o
  -6   6   3        0.41        0.24      0.93 o
  -5   6   3        0.02       -0.09      0.65 o
  -4   6   3       12.99       13.85      0.98 o
  -3   6   3       51.19       51.54      1.32 o
  -2   6   3      373.02      358.85      3.62 o
  -1   6   3       59.08       53.49      1.11 o
   0   6   3        7.70       10.33      1.17 o
   1   6   3       48.76       45.77      1.02 o
   2   6   3       75.45       74.04      1.58 o
   3   6   3        3.48        3.98      0.65 o
   4   6   3       40.39       40.05      1.43 o
   5   6   3       15.99       14.52      0.94 o
   6   6   3       10.22       12.25      0.91 o
  -6   7   3        1.48        1.28      0.69 o
  -5   7   3        1.49        1.93      0.69 o
  -4   7   3        6.81        5.06      0.78 o
  -3   7   3       83.45       79.82      2.19 o
  -2   7   3      134.17      151.08      3.82 o
  -1   7   3       21.78       18.93      0.75 o
   0   7   3        2.86        3.18      0.44 o
   1   7   3       34.23       31.79      1.09 o
   2   7   3      186.80      182.17      2.65 o
   3   7   3       30.03       30.74      1.34 o
   4   7   3       23.88       21.99      1.21 o
   5   7   3       21.02       22.74      1.23 o
  -5   8   3        0.08        0.02      0.65 o
  -4   8   3        2.03        0.22      2.01 o
  -3   8   3        9.35       10.85      1.05 o
  -2   8   3        7.75        6.70      0.70 o
  -1   8   3       49.66       41.36      1.31 o
   0   8   3        3.63        4.05      0.55 o
   1   8   3        7.18        9.34      0.73 o
   2   8   3        9.18        8.55      0.92 o
   3   8   3       26.69       22.64      1.34 o
   4   8   3        5.35        5.63      0.85 o
  -4   9   3       34.61       38.58      1.87 o
  -3   9   3       17.01       16.68      2.19 o
  -2   9   3        1.24        0.35      0.58 o
  -1   9   3        8.76        7.45      0.96 o
   0   9   3       45.79       46.47      1.50 o
   1   9   3        0.08       -0.17      0.52 o
   2   9   3        1.50        1.25      0.98 o
   3   9   3       21.82       21.66      1.43 o
  -2  10   3        1.58        1.03      0.93 o
  -1  10   3        0.45        0.28      1.63 o
   0  10   3       15.24       17.14      1.32 o
   1  10   3        0.00       -0.56      0.75 o
   2  10   3        0.50        0.84      0.76 o
  -8   0   4        0.11        0.00      0.56 o
  -6   0   4        0.03       -0.37      0.47 o
  -4   0   4        0.00        0.84      0.37 o
  -2   0   4      162.09      169.40      1.69 o
   0   0   4    10892.45     9255.41     60.02 o
   2   0   4      145.65      159.23      1.68 o
   4   0   4       62.49       54.43      0.79 o
  -8   1   4        1.23        0.19      0.65 o
  -7   1   4       15.21       13.24      0.82 o
  -6   1   4       99.67       99.37      1.91 o
  -5   1   4        6.82        6.63      0.53 o
  -4   1   4       53.30       59.75      1.28 o
  -3   1   4      208.83      231.54      1.69 o
  -2   1   4       82.62       82.81      0.69 o
  -1   1   4     2246.81     2143.82     12.36 o
   0   1   4      642.19      692.37      3.87 o
   1   1   4      102.57      108.01      0.85 o
   2   1   4     1555.96     1595.57     10.72 o
   3   1   4       56.00       55.99      0.59 o
   4   1   4       27.97       24.62      0.62 o
   5   1   4      229.86      233.56      3.73 o
   6   1   4        0.14        0.28      0.37 o
   7   1   4        9.31        7.93      0.75 o
  -7   2   4       31.06       26.76      1.10 o
  -6   2   4       14.06       16.71      0.87 o
  -5   2   4       16.56       20.77      0.89 o
  -4   2   4       68.64       74.55      1.03 o
  -3   2   4       91.60      109.11      1.06 o
  -2   2   4       17.93       19.50      0.52 o
  -1   2   4       67.23       62.33      0.80 o
   0   2   4        1.96        2.42      0.38 o
   1   2   4       10.73       10.00      0.25 o
   2   2   4        7.72        5.37      0.29 o
   3   2   4       41.64       32.85      0.59 o
   4   2   4        1.91        1.38      0.18 o
   5   2   4       69.44       65.90      0.86 o
   6   2   4       14.03       15.48      1.12 o
   7   2   4       12.25       15.02      1.21 o
  -7   3   4       33.50       36.72      1.34 o
  -6   3   4       22.26       22.03      0.98 o
  -5   3   4        2.72        2.06      0.42 o
  -4   3   4       32.65       29.16      1.33 o
  -3   3   4       13.50       12.73      0.42 o
  -2   3   4       95.08      101.02      1.21 o
  -1   3   4      294.56      297.26      2.41 o
   0   3   4       73.38       74.63      0.97 o
   1   3   4        3.57        2.89      0.22 o
   2   3   4        4.19        4.73      0.25 o
   3   3   4        0.18        0.06      0.14 o
   4   3   4       78.25       75.77      2.32 o
   5   3   4        6.35        4.56      0.40 o
   6   3   4        3.01        4.25      1.07 o
   7   3   4        1.08        1.31      0.75 o
  -7   4   4        9.72       10.74      1.26 o
  -6   4   4        2.90        3.70      0.58 o
  -5   4   4        4.05        6.66      0.67 o
  -4   4   4       10.02       12.57      0.78 o
  -3   4   4      114.86      110.66      1.42 o
  -2   4   4       12.59       15.29      0.52 o
  -1   4   4       89.16       93.38      1.23 o
   0   4   4      331.62      363.19      2.94 o
   1   4   4     1029.79     1037.02      6.67 o
   2   4   4        9.00        7.89      0.34 o
   3   4   4        1.57        1.41      0.36 o
   4   4   4        4.95        3.92      0.45 o
   5   4   4        1.42        1.10      0.42 o
   6   4   4        1.69        3.41      0.70 o
   7   4   4       68.98       74.71      2.94 o
  -7   5   4        4.11        5.06      0.74 o
  -6   5   4        3.75        3.83      0.65 o
  -5   5   4        7.51        8.02      0.78 o
  -4   5   4       10.07        7.25      0.72 o
  -3   5   4       35.25       32.94      0.97 o
  -2   5   4        0.03        0.08      0.22 o
  -1   5   4       89.58       92.36      1.33 o
   0   5   4      127.65      132.53      1.63 o
   1   5   4       29.33       29.88      0.76 o
   2   5   4        0.13        0.18      0.37 o
   3   5   4       17.39       15.97      1.12 o
   4   5   4       25.61       24.78      1.03 o
   5   5   4       18.90       19.66      0.96 o
   6   5   4        1.48        1.48      0.53 o
  -6   6   4        0.15       -0.02      0.53 o
  -5   6   4       13.60       13.10      1.01 o
  -4   6   4       10.08        9.60      1.45 o
  -3   6   4        0.56        0.28      0.38 o
  -2   6   4      165.65      160.31      2.03 o
  -1   6   4      225.74      218.36      2.40 o
   0   6   4      186.01      193.88      2.23 o
   1   6   4      308.98      307.07      3.04 o
   2   6   4        6.47        6.70      0.59 o
   3   6   4       17.76       18.15      1.96 o
   4   6   4        0.89        0.37      0.45 o
   5   6   4       12.09       10.51      1.03 o
   6   6   4        9.21       11.43      0.91 o
  -6   7   4        0.56        0.13      0.75 o
  -5   7   4        2.73        2.77      0.76 o
  -4   7   4       17.67       16.84      1.14 o
  -3   7   4       10.13       10.60      0.94 o
  -2   7   4       12.56        9.71      0.72 o
  -1   7   4       43.72       49.11      1.24 o
   0   7   4      167.19      159.44      2.11 o
   1   7   4        0.35        0.32      0.52 o
   2   7   4      198.39      178.62      3.25 o
   3   7   4        4.06        5.27      0.79 o
   4   7   4        0.03       -0.89      0.98 o
   5   7   4        5.02        4.33      0.81 o
  -5   8   4        0.14       -0.60      0.60 o
  -4   8   4       14.81       14.17      1.23 o
  -3   8   4       22.32       22.85      2.89 o
  -2   8   4        2.86        3.56      0.60 o
  -1   8   4       24.81       28.41      1.15 o
   0   8   4       13.10       11.46      0.80 o
   1   8   4       58.14       47.79      1.41 o
   2   8   4       19.90       21.90      1.30 o
   3   8   4       38.09       31.57      2.43 o
   4   8   4        0.27       -0.03      0.52 o
  -4   9   4        2.94        3.33      0.90 o
  -3   9   4        8.39        8.44      1.10 o
  -2   9   4        0.02       -0.14      0.89 o
  -1   9   4        1.19        1.60      0.70 o
   0   9   4       34.76       36.22      1.63 o
   1   9   4        0.66        1.06      1.03 o
   2   9   4        0.74       -0.56      1.40 o
   3   9   4       16.77       14.47      1.25 o
  -2  10   4        3.22        2.61      1.12 o
  -1  10   4        0.00       -0.25      0.62 o
   0  10   4        8.47       11.40      1.49 o
   1  10   4       47.14       47.55      2.29 o
  -7   0   5        5.93        3.73      0.84 o
  -5   0   5      160.93      156.05      3.45 o
  -3   0   5      430.85      450.44     11.25 o
  -1   0   5      397.89      371.49      3.76 o
   1   0   5      373.42      398.72      5.72 o
   3   0   5      830.84      866.77      7.35 o
   5   0   5        0.44        0.42      0.23 o
  -8   1   5        0.77        0.93      0.52 o
  -7   1   5        2.09        1.82      0.53 o
  -6   1   5       22.05       21.97      1.17 o
  -5   1   5       53.11       53.98      1.38 o
  -4   1   5       28.72       26.76      0.50 o
  -3   1   5        4.43        4.72      0.23 o
  -2   1   5        3.54        4.13      0.23 o
  -1   1   5       95.00       84.78      0.96 o
   0   1   5      426.45      427.48      2.63 o
   1   1   5      211.17      212.30      1.75 o
   2   1   5     1621.55     1741.41     10.08 o
   3   1   5      671.86      721.66      4.48 o
   4   1   5       98.61       91.17      0.89 o
   5   1   5        0.01        0.75      0.37 o
   6   1   5        3.29        3.54      0.56 o
   7   1   5        0.84        1.77      0.56 o
  -7   2   5        0.23        1.92      0.75 o
  -6   2   5      128.95      118.72      4.24 o
  -5   2   5        2.43        2.22      0.56 o
  -4   2   5       33.26       36.70      0.84 o
  -3   2   5      198.79      200.68      1.51 o
  -2   2   5       10.23       10.73      0.41 o
  -1   2   5       11.94       13.01      0.39 o
   0   2   5        0.32        0.33      0.14 o
   1   2   5       62.03       67.78      0.75 o
   2   2   5        7.38        7.02      0.28 o
   3   2   5        0.71        0.62      0.21 o
   4   2   5       92.90       91.99      1.11 o
   5   2   5       45.86       48.16      0.83 o
   6   2   5       10.17        8.58      0.84 o
   7   2   5        0.43        0.37      0.56 o
  -7   3   5        0.01       -0.20      0.45 o
  -6   3   5        0.08       -0.12      0.42 o
  -5   3   5       34.09       29.37      2.61 o
  -4   3   5        0.35        0.53      0.27 o
  -3   3   5       59.10       51.62      0.89 o
  -2   3   5      389.05      394.98      3.09 o
  -1   3   5       49.37       46.79      0.80 o
   0   3   5      446.41      462.63      3.37 o
   1   3   5      127.73      155.28      1.37 o
   2   3   5      138.87      145.50      1.37 o
   3   3   5        5.84        4.81      0.27 o
   4   3   5        4.45        3.63      0.75 o
   5   3   5        0.17        0.09      0.31 o
   6   3   5       13.81       12.60      0.69 o
   7   3   5        0.58        0.93      0.65 o
  -7   4   5        0.12        0.51      0.52 o
  -6   4   5        2.15        1.35      0.52 o
  -5   4   5       27.32       26.59      1.18 o
  -4   4   5       15.79       14.44      0.82 o
  -3   4   5       22.71       24.21      0.67 o
  -2   4   5       62.86       64.68      1.47 o
  -1   4   5      205.67      218.73      2.11 o
   0   4   5       27.22       30.27      0.70 o
   1   4   5       69.95       76.89      1.09 o
   2   4   5       95.98       95.60      1.08 o
   3   4   5        9.29        9.88      0.65 o
   4   4   5        0.37        0.52      0.56 o
   5   4   5        0.25        0.84      0.38 o
   6   4   5        3.64        3.64      0.93 o
  -7   5   5        0.81        0.22      0.53 o
  -6   5   5        0.03        0.17      0.45 o
  -5   5   5        0.56        0.13      0.47 o
  -4   5   5       33.05       33.09      1.34 o
  -3   5   5       14.91       15.10      1.38 o
  -2   5   5        2.08        1.01      0.29 o
  -1   5   5       16.58       18.42      0.73 o
   0   5   5       27.60       25.15      0.82 o
   1   5   5        7.50        7.83      0.64 o
   2   5   5      355.88      353.99      3.55 o
   3   5   5      387.23      365.56      6.44 o
   4   5   5        1.91        0.86      0.42 o
   5   5   5        7.01        6.16      0.67 o
   6   5   5        2.22        2.32      0.55 o
  -6   6   5       10.42       14.87      1.10 o
  -5   6   5        0.02        0.09      0.53 o
  -4   6   5        2.92        3.93      0.69 o
  -3   6   5      158.63      163.88      2.57 o
  -2   6   5        0.07       -0.27      0.29 o
  -1   6   5       14.41       16.75      0.70 o
   0   6   5       12.24        9.51      0.65 o
   1   6   5      114.58      114.05      1.63 o
   2   6   5       31.09       29.12      0.99 o
   3   6   5        4.01        3.22      0.62 o
   4   6   5       21.29       19.57      1.03 o
   5   6   5        5.08        4.58      1.54 o
   6   6   5       18.99       21.74      1.19 o
  -5   7   5        5.89        7.09      0.95 o
  -4   7   5        4.30        3.96      0.89 o
  -3   7   5        0.47        0.27      0.52 o
  -2   7   5       20.66       20.89      0.98 o
  -1   7   5        1.51        2.51      0.48 o
   0   7   5      126.92      123.52      1.90 o
   1   7   5      173.62      170.57      2.58 o
   2   7   5        0.04        0.61      0.61 o
   3   7   5        7.37        6.57      0.78 o
   4   7   5        9.85       10.35      0.94 o
   5   7   5        0.05       -0.26      0.52 o
  -5   8   5       43.59       49.19      2.04 o
  -4   8   5       15.08       17.99      1.37 o
  -3   8   5        2.44        2.53      0.70 o
  -2   8   5        0.73        1.06      0.54 o
  -1   8   5        0.13        0.47      0.45 o
   0   8   5       82.21       81.02      2.14 o
   1   8   5       15.17       14.89      1.03 o
   2   8   5       11.19       10.29      0.98 o
   3   8   5        0.27        0.10      0.52 o
   4   8   5        1.17        1.53      0.65 o
  -3   9   5        9.30       10.73      2.52 o
  -2   9   5        0.22       -0.37      1.12 o
  -1   9   5        0.79        0.05      0.59 o
   0   9   5        5.01        5.26      0.73 o
   1   9   5       18.84       20.85      1.38 o
   2   9   5        0.86        0.65      0.60 o
   3   9   5       20.34       18.36      1.34 o
  -1  10   5        0.03        0.05      0.66 o
   0  10   5        3.51        5.04      1.40 o
   1  10   5       27.07       28.32      2.84 o
  -8   0   6        0.05        0.19      0.75 o
  -6   0   6        2.95        3.08      0.75 o
  -4   0   6       87.53       64.04      1.24 o
  -2   0   6      594.93      633.28      6.53 o
   0   0   6       11.24        8.68      0.46 o
   2   0   6       35.08       30.78      1.12 o
   4   0   6        4.87        5.40      0.42 o
   6   0   6       34.83       41.41      1.21 o
  -8   1   6        0.09       -0.34      0.42 o
  -7   1   6        9.70        9.44      0.78 o
  -6   1   6        3.04        2.85      0.56 o
  -5   1   6       19.85       21.39      0.95 o
  -4   1   6       60.61       58.97      0.74 o
  -3   1   6       43.28       43.81      0.75 o
  -2   1   6      173.58      180.00      1.69 o
  -1   1   6        4.37        5.43      0.29 o
   0   1   6      606.20      580.33      3.47 o
   1   1   6       30.82       34.74      0.44 o
   2   1   6      153.07      162.83      1.38 o
   3   1   6       28.77       27.33      0.52 o
   4   1   6       98.43       88.04      0.93 o
   5   1   6        7.82        7.13      0.42 o
   6   1   6        0.41        0.56      0.47 o
   7   1   6        0.33       -0.19      0.47 o
  -7   2   6        0.16        0.36      0.51 o
  -6   2   6        3.77        4.70      0.58 o
  -5   2   6       11.11       12.73      0.79 o
  -4   2   6       22.19       23.43      0.77 o
  -3   2   6      244.78      260.83      2.30 o
  -2   2   6      845.65      873.59      5.72 o
  -1   2   6      201.61      202.29      1.82 o
   0   2   6      221.22      213.55      1.87 o
   1   2   6      315.87      311.16      2.13 o
   2   2   6        7.36        6.33      0.30 o
   3   2   6       83.35       93.20      1.18 o
   4   2   6      234.47      243.24      2.47 o
   5   2   6      122.03      110.14      1.66 o
   6   2   6        1.70        1.68      0.56 o
   7   2   6        1.14        1.68      0.75 o
  -7   3   6        3.67        2.98      0.65 o
  -6   3   6        0.13        0.37      0.42 o
  -5   3   6        1.48        1.13      0.40 o
  -4   3   6       73.40       72.84      1.36 o
  -3   3   6      394.32      425.55      3.37 o
  -2   3   6      194.13      183.60      1.85 o
  -1   3   6       37.97       35.70      0.73 o
   0   3   6       19.88       24.39      0.59 o
   1   3   6        0.40        0.38      0.16 o
   2   3   6       28.51       24.68      0.49 o
   3   3   6        9.61       10.52      0.46 o
   4   3   6        6.63        6.82      0.70 o
   5   3   6        5.88        5.39      0.52 o
   6   3   6        7.99        9.09      0.60 o
   7   3   6        0.07        0.28      0.75 o
  -7   4   6        0.35        0.33      0.49 o
  -6   4   6        0.12        0.16      0.49 o
  -5   4   6       69.53       64.01      1.78 o
  -4   4   6        1.64        3.39      0.70 o
  -3   4   6       44.16       41.53      1.17 o
  -2   4   6      505.49      514.87      4.00 o
  -1   4   6        3.71        4.63      0.36 o
   0   4   6        1.19        1.58      0.24 o
   1   4   6       57.18       53.70      0.93 o
   2   4   6       10.75       11.15      0.41 o
   3   4   6      261.53      242.28      3.25 o
   4   4   6       12.64       12.93      0.78 o
   5   4   6        0.00        0.29      0.36 o
   6   4   6        5.69        5.23      0.62 o
  -7   5   6        0.04        0.48      0.60 o
  -6   5   6        2.69        2.33      0.65 o
  -5   5   6       12.27       13.44      0.98 o
  -4   5   6       59.36       58.41      1.74 o
  -3   5   6        0.42        0.42      0.34 o
  -2   5   6       50.14       47.18      1.04 o
  -1   5   6      137.38      145.58      1.83 o
   0   5   6        0.03       -0.21      0.21 o
   1   5   6       55.55       53.52      1.02 o
   2   5   6       87.87       84.88      1.52 o
   3   5   6      126.27      128.44      2.42 o
   4   5   6      126.75      117.17      2.28 o
   5   5   6        0.41        0.56      0.65 o
   6   5   6       12.24       12.16      1.17 o
  -6   6   6        9.04        9.17      0.94 o
  -5   6   6        4.32        1.97      0.67 o
  -4   6   6        6.46        7.40      0.81 o
  -3   6   6       95.35       90.21      1.85 o
  -2   6   6       53.92       53.86      1.19 o
  -1   6   6        0.00        0.37      0.28 o
   0   6   6        4.56        4.31      0.43 o
   1   6   6       76.78       73.98      1.58 o
   2   6   6       60.42       56.76      2.38 o
   3   6   6       12.01       14.24      0.98 o
   4   6   6       25.85       24.89      1.17 o
   5   6   6        7.94       12.12      1.12 o
  -5   7   6        0.02        0.12      0.58 o
  -4   7   6        0.02       -0.15      0.52 o
  -3   7   6       19.28       23.41      1.30 o
  -2   7   6        3.04        2.01      0.50 o
  -1   7   6        1.34        1.03      0.37 o
   0   7   6       52.67       52.96      1.25 o
   1   7   6       52.67       54.05      1.45 o
   2   7   6       84.29       86.34      2.27 o
   3   7   6        4.02        4.35      0.72 o
   4   7   6        7.06        7.43      1.54 o
   5   7   6        3.61        5.02      1.12 o
  -5   8   6        2.67        3.22      0.98 o
  -4   8   6       64.81       76.71      3.12 o
  -3   8   6        4.75        6.04      0.92 o
  -2   8   6        0.16       -0.09      0.42 o
  -1   8   6       33.05       33.71      1.11 o
   0   8   6        6.28        7.35      0.73 o
   1   8   6        8.89       10.52      1.01 o
   2   8   6        0.43        0.36      0.89 o
   3   8   6        3.07        1.62      0.93 o
   4   8   6        1.01        1.79      0.72 o
  -3   9   6        6.21        6.60      1.73 o
  -2   9   6        0.10        0.83      0.65 o
  -1   9   6        0.01       -0.14      0.59 o
   0   9   6        0.33       -0.17      0.48 o
   1   9   6        5.50        6.75      1.59 o
   2   9   6       12.86       12.57      1.18 o
   3   9   6        2.97        2.98      0.82 o
  -1  10   6        0.24        0.05      0.69 o
   0  10   6        1.43       -0.47      0.93 o
  -7   0   7        2.45        1.59      0.84 o
  -5   0   7       12.81       10.82      1.03 o
  -3   0   7       50.61       54.18      1.23 o
  -1   0   7     4256.49     4013.41     32.28 o
   1   0   7      114.38      112.66      1.36 o
   3   0   7        0.00        0.28      0.26 o
   5   0   7        0.07        0.47      0.37 o
  -7   1   7       14.84       14.93      0.98 o
  -6   1   7        0.32        0.09      0.42 o
  -5   1   7        0.22        0.82      0.42 o
  -4   1   7        0.37       -0.07      0.20 o
  -3   1   7       75.75       74.28      1.07 o
  -2   1   7      231.62      280.25      2.40 o
  -1   1   7      254.95      255.08      1.94 o
   0   1   7      400.72      443.28      2.86 o
   1   1   7      550.24      574.79      3.85 o
   2   1   7       93.86       89.98      0.90 o
   3   1   7       41.54       45.17      1.06 o
   4   1   7       47.38       44.56      0.81 o
   5   1   7        7.41        5.56      0.42 o
   6   1   7       18.29       17.76      0.67 o
   7   1   7       16.98       18.75      1.21 o
  -7   2   7       17.45       14.42      1.12 o
  -6   2   7        0.71        0.70      0.46 o
  -5   2   7        0.15       -0.09      0.51 o
  -4   2   7       19.28       21.55      0.88 o
  -3   2   7       47.66       47.55      0.91 o
  -2   2   7       60.26       68.49      1.05 o
  -1   2   7      240.00      258.23      2.24 o
   0   2   7      149.99      130.69      1.38 o
   1   2   7       60.80       62.16      0.80 o
   2   2   7      125.88      131.64      1.38 o
   3   2   7       92.25       95.51      1.31 o
   4   2   7       65.24       66.15      1.31 o
   5   2   7       14.48       18.28      1.49 o
   6   2   7        0.10        0.05      0.36 o
   7   2   7        0.40        0.65      0.65 o
  -7   3   7        4.45        5.28      0.78 o
  -6   3   7        2.60        2.86      1.35 o
  -5   3   7       32.05       30.90      1.28 o
  -4   3   7      129.95      125.13      2.37 o
  -3   3   7       22.48       22.65      0.69 o
  -2   3   7      270.76      264.03      2.45 o
  -1   3   7      292.82      268.02      2.52 o
   0   3   7       18.46       18.55      0.57 o
   1   3   7       41.90       44.48      0.79 o
   2   3   7        1.36        0.95      0.19 o
   3   3   7       29.04       30.83      0.98 o
   4   3   7       11.93        9.52      0.75 o
   5   3   7        9.28        7.73      0.58 o
   6   3   7        0.52        0.67      0.51 o
  -7   4   7        0.46        0.28      0.52 o
  -6   4   7        0.35        0.05      0.52 o
  -5   4   7       14.44       17.28      1.05 o
  -4   4   7        8.64        6.10      0.69 o
  -3   4   7        9.39        7.90      0.49 o
  -2   4   7       39.13       38.11      0.88 o
  -1   4   7      170.39      171.26      1.92 o
   0   4   7       10.31        9.93      0.59 o
   1   4   7        5.79        6.60      0.39 o
   2   4   7       47.45       47.05      1.06 o
   3   4   7       11.99        9.70      1.21 o
   4   4   7       35.94       30.82      1.07 o
   5   4   7       10.28       12.72      0.81 o
   6   4   7       19.58       26.66      1.10 o
  -6   5   7        5.48        5.15      0.81 o
  -5   5   7       43.46       42.07      1.73 o
  -4   5   7       23.62       23.49      1.18 o
  -3   5   7        2.19        1.92      0.43 o
  -2   5   7      121.43      116.75      1.68 o
  -1   5   7       71.55       72.52      1.28 o
   0   5   7       26.18       21.37      0.71 o
   1   5   7       13.63       10.76      0.51 o
   2   5   7        1.52        0.93      0.42 o
   3   5   7      137.30      126.20      2.39 o
   4   5   7       68.51       67.48      3.17 o
   5   5   7        0.69       -0.12      0.45 o
   6   5   7        2.24        3.81      0.67 o
  -6   6   7        8.42       10.34      1.01 o
  -5   6   7        0.52        0.68      1.17 o
  -4   6   7        5.77        5.88      0.78 o
  -3   6   7      108.94      112.29      2.09 o
  -2   6   7      142.46      140.04      2.00 o
  -1   6   7       55.82       56.06      1.28 o
   0   6   7        3.96        2.61      0.38 o
   1   6   7        1.95        1.98      0.44 o
   2   6   7        4.09        3.68      0.62 o
   3   6   7        0.34        0.50      0.56 o
   4   6   7        2.20        1.74      0.58 o
   5   6   7       59.82       63.66      2.29 o
  -5   7   7        0.93        0.26      0.62 o
  -4   7   7        5.93        5.71      0.93 o
  -3   7   7        3.95        1.69      0.65 o
  -2   7   7       35.84       43.51      1.37 o
  -1   7   7        1.52        1.69      0.44 o
   0   7   7       35.94       35.31      1.24 o
   1   7   7       80.32       74.64      2.33 o
   2   7   7        2.82        3.47      0.66 o
   3   7   7        1.79        0.75      0.56 o
   4   7   7        5.91        5.04      0.76 o
  -4   8   7        0.36        1.26      0.89 o
  -3   8   7        4.16        6.46      0.94 o
  -2   8   7        0.01       -0.42      0.44 o
  -1   8   7       11.41       12.37      1.12 o
   0   8   7        1.02        0.75      0.48 o
   1   8   7        1.03        0.64      0.61 o
   2   8   7       15.38       11.13      1.02 o
   3   8   7        0.38        0.41      0.58 o
   4   8   7        0.02       -0.21      0.93 o
  -3   9   7        5.21        7.90      2.70 o
  -2   9   7        0.12        0.28      0.93 o
  -1   9   7       67.34       68.17      2.34 o
   0   9   7        0.06       -0.15      0.48 o
   1   9   7        1.01        1.51      0.72 o
   2   9   7        0.09        0.62      1.45 o
  -6   0   8       31.44       36.10      1.96 o
  -4   0   8        3.06        4.87      0.61 o
  -2   0   8       15.14       17.05      0.76 o
   0   0   8        0.00       -0.20      0.20 o
   2   0   8      844.71      918.48      6.67 o
   4   0   8      100.25       92.43      2.24 o
   6   0   8       27.11       27.80      1.21 o
  -7   1   8        0.32        0.47      0.53 o
  -6   1   8       26.34       25.78      1.18 o
  -5   1   8        0.73       -0.31      0.36 o
  -4   1   8        3.08        3.15      0.33 o
  -3   1   8      136.10      120.72      1.48 o
  -2   1   8       61.87       62.85      1.00 o
  -1   1   8       82.59       78.93      0.99 o
   0   1   8      101.98      118.88      1.20 o
   1   1   8      226.70      237.65      2.06 o
   2   1   8      326.71      328.25      2.30 o
   3   1   8        0.23        0.17      0.23 o
   4   1   8       18.62       16.78      0.79 o
   5   1   8       20.48       19.28      0.76 o
   6   1   8        0.33        1.21      0.38 o
  -7   2   8       22.34       21.65      1.22 o
  -6   2   8        0.09       -0.28      1.12 o
  -5   2   8       16.58       13.64      0.89 o
  -4   2   8      136.26      134.49      2.75 o
  -3   2   8        1.70        1.55      0.29 o
  -2   2   8        0.20        0.00      0.19 o
  -1   2   8       19.59       16.85      0.53 o
   0   2   8        3.25        3.08      0.28 o
   1   2   8      170.34      164.65      1.64 o
   2   2   8        3.81        3.03      0.32 o
   3   2   8        2.17        3.51      0.47 o
   4   2   8        0.53        0.55      0.61 o
   5   2   8        5.66        3.04      0.42 o
   6   2   8        0.00        0.25      0.36 o
  -7   3   8       10.59       14.02      1.05 o
  -6   3   8       66.04       66.63      1.94 o
  -5   3   8        5.02        5.49      0.76 o
  -4   3   8        0.60        0.41      0.42 o
  -3   3   8       69.15       71.06      1.20 o
  -2   3   8       38.04       35.46      0.85 o
  -1   3   8      352.57      351.85      3.00 o
   0   3   8       38.81       40.96      0.84 o
   1   3   8       10.36       14.74      0.51 o
   2   3   8        9.87        8.09      0.42 o
   3   3   8       82.20       77.45      1.64 o
   4   3   8        0.39       -0.03      0.36 o
   5   3   8        1.05        0.64      0.40 o
   6   3   8        0.67        1.23      0.45 o
  -7   4   8        3.44        4.01      0.76 o
  -6   4   8        0.01        0.05      0.53 o
  -5   4   8       29.67       27.24      1.68 o
  -4   4   8        0.40       -0.14      0.46 o
  -3   4   8        1.56        1.67      0.34 o
  -2   4   8       57.31       59.70      1.23 o
  -1   4   8      167.77      158.85      1.88 o
   0   4   8       38.83       46.90      0.96 o
   1   4   8       21.71       25.73      0.71 o
   2   4   8        0.39        0.36      0.36 o
   3   4   8        8.90        8.08      0.69 o
   4   4   8        5.68        4.66      0.58 o
   5   4   8        0.20       -0.13      0.42 o
   6   4   8        2.87        4.12      1.26 o
  -6   5   8       12.10       13.48      1.07 o
  -5   5   8        2.91        3.09      1.07 o
  -4   5   8        0.83        0.73      0.47 o
  -3   5   8        8.84        9.24      0.68 o
  -2   5   8       19.16       18.95      0.96 o
  -1   5   8       54.98       48.58      1.07 o
   0   5   8       43.98       44.66      1.00 o
   1   5   8      109.58      112.57      1.85 o
   2   5   8      142.57      131.88      2.53 o
   3   5   8        3.84        3.01      0.58 o
   4   5   8       15.87       14.50      0.98 o
   5   5   8       17.18       19.89      1.87 o
  -6   6   8        1.14        0.29      0.79 o
  -5   6   8       11.74        9.76      0.98 o
  -4   6   8       28.41       28.67      1.45 o
  -3   6   8        0.02        0.18      0.40 o
  -2   6   8        6.07        6.21      0.56 o
  -1   6   8       39.13       35.24      1.02 o
   0   6   8       32.90       34.54      0.97 o
   1   6   8      116.45      115.37      2.02 o
   2   6   8       23.16       20.27      1.15 o
   3   6   8       18.09       16.41      1.05 o
   4   6   8        6.63        5.79      1.59 o
   5   6   8        7.68        8.99      0.94 o
  -5   7   8        1.18        1.77      0.73 o
  -4   7   8        1.78        0.81      0.65 o
  -3   7   8        2.75        3.74      0.79 o
  -2   7   8        0.78        1.05      0.50 o
  -1   7   8        3.32        1.77      0.73 o
   0   7   8      328.54      328.24      3.98 o
   1   7   8       36.87       37.21      1.58 o
   2   7   8        2.32        2.58      0.58 o
   3   7   8       14.06       14.91      1.07 o
   4   7   8        0.04        0.27      0.52 o
  -4   8   8        0.21        0.43      0.69 o
  -3   8   8        0.53        1.66      0.72 o
  -2   8   8       14.30       18.52      1.07 o
  -1   8   8       93.29       99.60      6.76 o
   0   8   8       11.69       13.15      0.92 o
   1   8   8        2.98        4.14      0.85 o
   2   8   8        0.03        0.42      0.53 o
   3   8   8        0.35       -0.49      0.56 o
  -3   9   8        3.45        3.73      0.89 o
  -2   9   8        7.86       10.54      1.68 o
  -1   9   8        1.29        0.70      0.73 o
   0   9   8        0.00        0.01      0.65 o
   1   9   8        0.87        0.37      0.69 o
   2   9   8        2.97        1.87      0.76 o
  -7   0   9        1.72        1.87      0.93 o
  -5   0   9      124.57      116.59      3.45 o
  -3   0   9      162.51      174.68      3.37 o
  -1   0   9      178.28      206.48      2.84 o
   1   0   9      187.95      189.61      3.12 o
   3   0   9       28.62       27.52      1.31 o
   5   0   9        0.00       -0.09      0.47 o
  -7   1   9        0.72        0.92      0.98 o
  -6   1   9        3.83        5.28      0.73 o
  -5   1   9       23.47       20.84      1.17 o
  -4   1   9      123.39      113.85      1.83 o
  -3   1   9       60.62       60.02      1.09 o
  -2   1   9        3.65        3.42      0.33 o
  -1   1   9      173.93      165.96      1.59 o
   0   1   9       65.77       73.97      0.97 o
   1   1   9        6.22        6.60      0.40 o
   2   1   9      229.19      234.40      1.73 o
   3   1   9       50.48       49.66      1.22 o
   4   1   9       95.84       95.54      1.75 o
   5   1   9        9.42       13.30      0.73 o
   6   1   9        3.82        3.53      0.49 o
  -7   2   9        3.27        3.96      0.76 o
  -6   2   9       10.67       12.37      1.40 o
  -5   2   9       23.61       24.63      1.35 o
  -4   2   9      139.40      147.14      2.20 o
  -3   2   9        8.57       11.10      0.53 o
  -2   2   9      123.24      132.14      1.64 o
  -1   2   9       45.20       50.47      0.94 o
   0   2   9       34.25       31.84      0.73 o
   1   2   9       41.36       45.99      0.84 o
   2   2   9      148.80      141.08      1.56 o
   3   2   9       89.98       96.12      1.81 o
   4   2   9       54.58       49.60      1.28 o
   5   2   9       10.53        9.56      0.66 o
   6   2   9        0.47        1.26      0.49 o
  -7   3   9        2.86        4.51      0.81 o
  -6   3   9        1.53        1.69      1.31 o
  -5   3   9       28.71       29.34      1.42 o
  -4   3   9        7.84        8.64      1.12 o
  -3   3   9       20.49       24.04      1.23 o
  -2   3   9        1.06        0.65      0.27 o
  -1   3   9        3.56        6.05      0.42 o
   0   3   9        1.00        0.69      0.23 o
   1   3   9        1.02        1.04      0.27 o
   2   3   9        3.39        2.27      0.46 o
   3   3   9        7.19        5.92      0.70 o
   4   3   9        5.64        6.52      0.62 o
   5   3   9        5.26        5.54      0.62 o
   6   3   9        0.04       -0.42      0.42 o
  -7   4   9        0.09       -0.32      0.58 o
  -6   4   9        7.51        5.64      0.82 o
  -5   4   9       15.19       17.44      1.18 o
  -4   4   9       49.34       48.25      2.52 o
  -3   4   9       33.91       37.35      1.00 o
  -2   4   9       18.74       16.71      0.68 o
  -1   4   9        3.74        3.49      0.38 o
   0   4   9      436.53      429.59      3.60 o
   1   4   9        3.16        3.23      0.35 o
   2   4   9      191.93      187.03      2.97 o
   3   4   9       45.03       38.45      1.31 o
   4   4   9        7.47        8.86      1.54 o
   5   4   9        0.46        0.72      0.49 o
   6   4   9        0.30       -0.05      1.07 o
  -6   5   9       25.95       29.55      1.77 o
  -5   5   9       24.53       21.84      1.28 o
  -4   5   9       18.46       18.37      1.15 o
  -3   5   9       10.42       11.69      0.75 o
  -2   5   9        5.05        4.57      0.46 o
  -1   5   9       10.68        9.72      0.57 o
   0   5   9        1.24        1.31      0.34 o
   1   5   9      110.16      105.30      1.83 o
   2   5   9       92.92       88.87      2.08 o
   3   5   9      171.27      174.08      3.03 o
   4   5   9        0.58        1.38      0.56 o
   5   5   9        3.56        3.03      0.69 o
  -6   6   9        0.00        0.56      0.98 o
  -5   6   9        5.09        5.76      0.92 o
  -4   6   9        0.81        0.18      0.49 o
  -3   6   9       29.25       27.52      1.15 o
  -2   6   9       11.55       11.47      0.68 o
  -1   6   9       39.54       39.56      1.08 o
   0   6   9        7.72        6.41      0.63 o
   1   6   9       19.45       19.26      2.01 o
   2   6   9        0.76        1.21      0.52 o
   3   6   9        6.55        9.46      0.89 o
   4   6   9        0.02        0.11      0.70 o
   5   6   9        0.01        0.59      1.21 o
  -5   7   9        4.64        3.56      0.89 o
  -4   7   9        1.47        1.69      0.69 o
  -3   7   9        0.05        0.07      0.56 o
  -2   7   9        0.50        0.72      0.48 o
  -1   7   9       28.52       29.40      1.04 o
   0   7   9       67.26       70.80      1.74 o
   1   7   9       41.44       37.11      1.58 o
   2   7   9        6.39        3.12      0.72 o
   3   7   9        0.65        1.02      0.58 o
   4   7   9        0.36       -0.56      0.56 o
  -4   8   9       13.24       15.45      1.35 o
  -3   8   9        0.12       -0.47      0.65 o
  -2   8   9       22.11       25.72      1.24 o
  -1   8   9        9.22       13.62      2.33 o
   0   8   9        2.76        3.59      0.63 o
   1   8   9        0.04        0.22      0.62 o
   2   8   9        2.24        1.67      0.69 o
   3   8   9        7.79        7.43      1.21 o
  -2   9   9       12.96       13.90      1.77 o
  -1   9   9        2.84        2.59      0.89 o
   0   9   9        2.80        2.84      1.73 o
   1   9   9        0.28       -0.12      0.58 o
  -6   0  10        2.53        1.40      0.75 o
  -4   0  10      122.06      129.74      3.54 o
  -2   0  10      199.96      220.92      4.71 o
   0   0  10       48.53       36.67      1.12 o
   2   0  10       32.74       30.03      1.49 o
   4   0  10        1.50        1.17      0.40 o
   6   0  10       17.05       17.91      1.21 o
  -7   1  10        1.68        1.81      0.84 o
  -6   1  10        0.54        0.91      0.56 o
  -5   1  10        0.17       -0.40      0.40 o
  -4   1  10       32.00       30.77      2.10 o
  -3   1  10       75.08       56.99      1.09 o
  -2   1  10       85.40       69.76      1.16 o
  -1   1  10      223.49      252.98      2.17 o
   0   1  10       23.58       25.93      0.68 o
   1   1  10        0.07       -0.02      0.20 o
   2   1  10       79.94       76.17      1.35 o
   3   1  10        2.95        3.12      0.49 o
   4   1  10        4.39        4.71      0.56 o
   5   1  10        8.73        9.61      0.66 o
   6   1  10       10.71       13.08      0.79 o
  -7   2  10        2.27        1.33      0.69 o
  -6   2  10        0.29        0.19      0.53 o
  -5   2  10       16.87       16.63      1.26 o
  -4   2  10      108.67      107.62      2.37 o
  -3   2  10      203.20      199.90      2.23 o
  -2   2  10        0.13        0.18      0.24 o
  -1   2  10       38.04       40.08      0.86 o
   0   2  10       50.30       54.42      1.01 o
   1   2  10      322.40      306.35      2.68 o
   2   2  10       12.94       13.89      0.93 o
   3   2  10       21.02       23.26      0.95 o
   4   2  10       14.93       16.92      0.89 o
   5   2  10       11.64       10.03      0.73 o
   6   2  10        5.37        7.67      0.69 o
  -7   3  10        0.92        1.40      0.65 o
  -6   3  10        7.67        6.82      0.92 o
  -5   3  10       58.22       58.74      3.50 o
  -4   3  10       35.29       34.88      1.42 o
  -3   3  10      388.49      389.74      5.08 o
  -2   3  10       10.87        8.96      0.55 o
  -1   3  10        0.54        0.83      0.27 o
   0   3  10       98.62      101.07      1.75 o
   1   3  10       92.08       87.92      1.29 o
   2   3  10       20.74       21.08      1.91 o
   3   3  10        8.68        9.51      0.72 o
   4   3  10        0.78        1.05      0.84 o
   5   3  10        1.09        1.16      0.49 o
   6   3  10        0.09        0.06      0.49 o
  -6   4  10        4.87        3.96      0.79 o
  -5   4  10        6.14        5.54      0.82 o
  -4   4  10       22.14       23.07      1.22 o
  -3   4  10        0.67        0.91      0.36 o
  -2   4  10      186.55      179.30      2.18 o
  -1   4  10        8.08        8.14      0.51 o
   0   4  10       14.06       13.70      0.62 o
   1   4  10        0.00       -0.28      0.28 o
   2   4  10        7.66        9.32      0.79 o
   3   4  10      118.49      107.41      3.31 o
   4   4  10        1.91        1.17      0.53 o
   5   4  10        0.36       -0.51      0.61 o
  -6   5  10       10.05        9.01      0.98 o
  -5   5  10        8.49        8.54      0.98 o
  -4   5  10        0.04        0.36      0.89 o
  -3   5  10       21.49       22.25      1.00 o
  -2   5  10       17.76       15.66      0.72 o
  -1   5  10        4.67        7.47      0.56 o
   0   5  10       77.35       78.68      1.51 o
   1   5  10        1.69        1.68      0.44 o
   2   5  10       74.09       72.23      1.98 o
   3   5  10       36.78       36.42      1.45 o
   4   5  10        4.90        2.70      0.62 o
   5   5  10        8.08        9.02      0.92 o
  -5   6  10        3.29        3.26      1.26 o
  -4   6  10       25.39       24.80      1.42 o
  -3   6  10        8.06        8.85      0.81 o
  -2   6  10        4.30        2.74      0.46 o
  -1   6  10        1.46        1.93      0.43 o
   0   6  10        8.09        9.91      0.75 o
   1   6  10       39.91       43.65      2.75 o
   2   6  10        0.23        0.37      0.46 o
   3   6  10        5.96        5.65      1.35 o
   4   6  10       62.37       59.95      1.99 o
  -5   7  10        0.00        1.07      0.93 o
  -4   7  10        0.21        0.25      0.62 o
  -3   7  10       22.83       24.33      1.45 o
  -2   7  10        0.51        0.57      0.61 o
  -1   7  10      102.38      103.63      2.12 o
   0   7  10        1.25        0.95      0.55 o
   1   7  10        4.09        3.68      0.76 o
   2   7  10        0.72        1.06      0.62 o
   3   7  10        0.32        0.55      0.58 o
   4   7  10       18.52       19.59      1.59 o
  -4   8  10        0.07       -0.20      0.67 o
  -3   8  10        0.17        0.21      0.67 o
  -2   8  10        0.44       -0.91      1.35 o
  -1   8  10        4.52        3.81      0.85 o
   0   8  10        0.34       -0.16      0.98 o
   1   8  10        3.01        2.72      0.76 o
   2   8  10        3.19        3.99      0.85 o
  -2   9  10       33.73       32.37      2.52 o
  -1   9  10        2.32        2.93      0.92 o
   0   9  10        2.97        3.08      1.21 o
  -7   0  11        2.89        2.61      1.12 o
  -5   0  11       15.27       15.11      1.49 o
  -3   0  11       43.93       44.41      1.15 o
  -1   0  11       74.88       73.49      1.68 o
   1   0  11       60.11       63.16      1.47 o
   3   0  11       14.49       14.27      1.21 o
   5   0  11        0.37        0.47      0.65 o
  -7   1  11        1.11        1.19      0.62 o
  -6   1  11        3.94        6.36      1.77 o
  -5   1  11        0.43       -0.33      0.70 o
  -4   1  11      150.86      149.13      2.87 o
  -3   1  11        7.19        6.11      0.53 o
  -2   1  11       71.04       74.15      1.13 o
  -1   1  11        1.18        1.60      0.28 o
   0   1  11        3.74        1.03      0.25 o
   1   1  11       87.20       83.03      1.13 o
   2   1  11      117.89      111.77      1.72 o
   3   1  11       71.85       68.81      1.65 o
   4   1  11       42.98       42.77      1.32 o
   5   1  11        0.02        1.07      0.46 o
   6   1  11       14.88       16.68      1.59 o
  -7   2  11        0.89        1.37      0.69 o
  -6   2  11       10.06        9.61      0.98 o
  -5   2  11       14.36       12.17      1.02 o
  -4   2  11        4.05        4.73      1.12 o
  -3   2  11       13.27       12.30      0.63 o
  -2   2  11        0.90        0.63      0.27 o
  -1   2  11       17.06       16.78      0.63 o
   0   2  11      115.79      126.64      1.64 o
   1   2  11      107.07      103.74      1.43 o
   2   2  11        3.72        3.77      0.65 o
   3   2  11       11.89       13.09      0.82 o
   4   2  11        2.97        1.78      0.61 o
   5   2  11        9.56        9.82      0.76 o
   6   2  11        7.28       10.99      1.49 o
  -7   3  11        2.22        2.94      1.12 o
  -6   3  11        0.27       -0.36      0.52 o
  -5   3  11       12.72       12.98      1.05 o
  -4   3  11        5.05        4.04      0.69 o
  -3   3  11        7.74        9.06      0.63 o
  -2   3  11       46.04       46.89      1.10 o
  -1   3  11        2.45        2.62      0.54 o
   0   3  11       27.67       21.24      0.71 o
   1   3  11      123.36      113.35      1.81 o
   2   3  11       11.95       11.00      0.82 o
   3   3  11        4.26        3.36      0.56 o
   4   3  11       12.92       12.14      0.89 o
   5   3  11        1.27        2.44      0.58 o
  -6   4  11        9.36        9.58      1.35 o
  -5   4  11        0.61        0.29      0.61 o
  -4   4  11        0.17        0.00      0.46 o
  -3   4  11        0.03       -0.04      0.39 o
  -2   4  11      389.11      393.84      3.70 o
  -1   4  11        0.00        0.16      0.30 o
   0   4  11       48.53       48.21      1.07 o
   1   4  11        9.92        9.84      0.82 o
   2   4  11        0.46       -0.11      0.42 o
   3   4  11        0.27       -0.22      0.42 o
   4   4  11        0.29        1.03      0.49 o
   5   4  11        0.31        0.00      0.56 o
  -6   5  11        0.28       -0.60      0.60 o
  -5   5  11        0.15       -0.10      0.56 o
  -4   5  11        2.74        3.26      0.69 o
  -3   5  11       44.42       41.14      1.36 o
  -2   5  11       52.94       55.49      1.43 o
  -1   5  11        2.28        2.79      0.45 o
   0   5  11       80.70       75.35      1.63 o
   1   5  11        0.09        0.19      0.47 o
   2   5  11        0.11        0.03      0.49 o
   3   5  11       12.22       11.57      0.95 o
   4   5  11       50.79       58.19      1.84 o
   5   5  11        4.33        3.95      0.98 o
  -5   6  11        1.49        1.21      0.69 o
  -4   6  11        0.87        0.51      1.17 o
  -3   6  11        8.89        8.00      0.77 o
  -2   6  11        3.44        3.53      0.52 o
  -1   6  11       47.77       47.45      1.25 o
   0   6  11      177.30      165.52      2.66 o
   1   6  11       11.70       10.17      0.99 o
   2   6  11        0.17       -0.31      0.49 o
   3   6  11        3.67        3.87      0.76 o
   4   6  11        0.62       -0.37      1.49 o
  -4   7  11        1.73        1.30      0.72 o
  -3   7  11        1.49        1.66      0.72 o
  -2   7  11       21.29       23.95      1.84 o
  -1   7  11       79.30       78.98      1.95 o
   0   7  11        9.44       11.97      1.12 o
   1   7  11       22.89       17.70      1.59 o
   2   7  11       11.67       11.99      1.09 o
   3   7  11        0.01       -0.55      0.70 o
  -3   8  11        2.60        2.04      0.81 o
  -2   8  11        9.20       12.19      1.91 o
  -1   8  11        3.36        3.39      1.35 o
   0   8  11        1.90        2.17      0.76 o
   1   8  11        0.11       -0.41      0.56 o
   2   8  11        0.47        0.07      1.12 o
  -6   0  12        1.45       -0.28      0.75 o
  -4   0  12       68.93       57.36      2.52 o
  -2   0  12       26.88       25.07      1.15 o
   0   0  12        6.86        5.37      0.59 o
   2   0  12      337.44      327.86      5.97 o
   4   0  12        0.93        0.84      0.46 o
  -7   1  12        3.15        3.13      0.81 o
  -6   1  12        0.83        0.83      0.62 o
  -5   1  12       44.78       41.98      1.65 o
  -4   1  12        7.58        7.22      0.82 o
  -3   1  12       12.46       13.93      0.65 o
  -2   1  12        4.60        5.12      0.40 o
  -1   1  12       49.58       49.95      0.93 o
   0   1  12        0.80        0.08      0.22 o
   1   1  12      461.47      449.72      3.70 o
   2   1  12       25.63       23.44      0.97 o
   3   1  12        3.64        3.18      0.56 o
   4   1  12       12.58       14.08      1.12 o
   5   1  12        3.12        2.38      0.56 o
  -7   2  12        9.89       10.13      1.21 o
  -6   2  12        0.08        0.84      0.59 o
  -5   2  12       31.05       29.11      1.45 o
  -4   2  12       15.06       17.31      1.15 o
  -3   2  12       63.35       58.51      1.22 o
  -2   2  12        5.41        5.93      0.50 o
  -1   2  12       32.02       28.34      0.84 o
   0   2  12       19.46       21.65      0.73 o
   1   2  12       34.28       32.74      1.77 o
   2   2  12       30.05       29.48      2.29 o
   3   2  12       32.52       34.49      1.28 o
   4   2  12        2.18        2.29      0.93 o
   5   2  12        0.56        1.88      0.56 o
  -6   3  12        0.73        1.35      0.66 o
  -5   3  12        1.50        1.91      0.66 o
  -4   3  12        0.06        0.19      0.53 o
  -3   3  12       29.92       29.99      0.93 o
  -2   3  12       17.49       14.40      1.08 o
  -1   3  12        0.30        0.21      0.28 o
   0   3  12       16.15       15.97      0.67 o
   1   3  12        0.01        0.50      0.42 o
   2   3  12       14.18       13.34      0.92 o
   3   3  12        5.44        5.02      0.70 o
   4   3  12       10.88       12.31      0.86 o
   5   3  12        0.82        1.09      0.56 o
  -6   4  12        0.95        0.91      0.69 o
  -5   4  12        4.59        4.97      0.86 o
  -4   4  12        0.94        1.91      0.66 o
  -3   4  12       20.79       20.36      1.20 o
  -2   4  12        6.66        9.85      0.62 o
  -1   4  12      201.42      205.76      2.47 o
   0   4  12        0.09       -0.34      0.34 o
   1   4  12       99.43       93.63      2.27 o
   2   4  12        5.47        5.08      0.73 o
   3   4  12        0.43        0.02      0.49 o
   4   4  12        0.40        0.05      0.52 o
   5   4  12        9.47       11.81      1.21 o
  -6   5  12        2.39        4.56      1.07 o
  -5   5  12        3.76        3.55      1.40 o
  -4   5  12        0.00       -0.49      0.49 o
  -3   5  12        0.40        0.23      0.46 o
  -2   5  12        4.57        5.32      0.53 o
  -1   5  12       32.93       35.04      1.19 o
   0   5  12       38.84       36.05      1.21 o
   1   5  12        4.01        3.78      0.66 o
   2   5  12       77.13       77.86      2.57 o
   3   5  12        1.06        1.63      0.61 o
   4   5  12        6.11        6.18      1.35 o
  -5   6  12        0.07       -0.65      0.65 o
  -4   6  12        0.38        0.31      0.62 o
  -3   6  12       16.77       17.64      4.20 o
  -2   6  12       20.11       20.90      1.08 o
  -1   6  12       21.00       24.20      1.40 o
   0   6  12        8.80        7.80      1.03 o
   1   6  12        2.84        2.49      0.69 o
   2   6  12        1.90        1.16      0.62 o
   3   6  12        0.11        0.63      0.67 o
  -4   7  12        0.10        0.04      0.65 o
  -3   7  12        3.53        4.09      0.92 o
  -2   7  12        1.83        2.48      0.73 o
  -1   7  12       55.65       59.47      1.83 o
   0   7  12       45.78       44.72      1.88 o
   1   7  12        1.06        0.50      0.62 o
   2   7  12        1.91        1.07      0.98 o
   3   7  12        1.07        1.12      0.84 o
  -3   8  12        0.96        1.21      1.21 o
  -2   8  12        3.49        3.60      0.85 o
  -1   8  12       26.96       33.58      2.61 o
   0   8  12       19.11       20.00      1.45 o
   1   8  12        0.20        0.89      0.89 o
  -5   0  13        2.63        3.26      1.03 o
  -3   0  13        4.19        3.45      0.50 o
  -1   0  13        2.64        4.11      0.59 o
   1   0  13       36.19       35.07      1.87 o
   3   0  13       19.09       17.91      1.40 o
   5   0  13        3.38        4.29      0.84 o
  -6   1  13       15.32       17.89      1.25 o
  -5   1  13        7.38        4.83      0.78 o
  -4   1  13       10.89        9.28      0.92 o
  -3   1  13       16.56       15.11      0.71 o
  -2   1  13       11.09        9.16      0.56 o
  -1   1  13        1.39        0.63      0.28 o
   0   1  13        1.27        1.16      0.29 o
   1   1  13      114.19      112.30      1.92 o
   2   1  13        5.66        6.66      0.76 o
   3   1  13        0.35        0.19      0.42 o
   4   1  13        0.89        0.51      0.46 o
   5   1  13        4.45        5.56      0.72 o
  -6   2  13        3.21        1.99      0.76 o
  -5   2  13        0.01        0.42      0.59 o
  -4   2  13      115.48      116.72      2.74 o
  -3   2  13       23.58       25.28      1.08 o
  -2   2  13        0.06       -0.34      0.34 o
  -1   2  13       19.67       18.67      0.74 o
   0   2  13      164.10      163.03      2.06 o
   1   2  13        1.83        1.36      0.65 o
   2   2  13       11.59       10.11      0.82 o
   3   2  13       33.74       38.19      1.73 o
   4   2  13        0.91        0.79      0.53 o
   5   2  13        3.80        4.42      0.75 o
  -6   3  13        0.69        0.64      1.82 o
  -5   3  13        3.95        3.20      0.72 o
  -4   3  13       82.60       83.03      3.68 o
  -3   3  13       18.00       20.12      0.85 o
  -2   3  13        3.70        4.31      0.80 o
  -1   3  13        0.14        0.03      0.31 o
   0   3  13       89.04       85.05      1.74 o
   1   3  13       40.44       38.96      1.45 o
   2   3  13       80.51       83.44      2.11 o
   3   3  13       18.82       19.76      1.15 o
   4   3  13        1.74        2.82      0.62 o
   5   3  13        4.29        4.35      0.76 o
  -6   4  13        3.10        2.78      0.82 o
  -5   4  13        0.70        0.79      0.69 o
  -4   4  13        3.72        3.05      0.79 o
  -3   4  13       57.21       52.43      1.56 o
  -2   4  13        5.00        5.69      0.56 o
  -1   4  13       14.28       16.58      0.79 o
   0   4  13        0.11       -0.30      0.30 o
   1   4  13       26.46       25.65      1.25 o
   2   4  13       64.69       62.63      3.82 o
   3   4  13        9.24        6.43      0.82 o
   4   4  13        0.71        0.95      1.49 o
  -5   5  13        1.53        1.68      0.78 o
  -4   5  13       12.87       14.35      1.40 o
  -3   5  13        4.80        3.40      0.66 o
  -2   5  13        7.10        6.22      0.63 o
  -1   5  13        0.91        0.56      0.48 o
   0   5  13        0.65        0.67      1.07 o
   1   5  13        4.38        4.83      0.84 o
   2   5  13        8.53       10.86      0.95 o
   3   5  13       50.23       52.39      2.29 o
   4   5  13        0.79        1.12      0.66 o
  -4   6  13        1.11        0.56      1.07 o
  -3   6  13        4.82        4.11      0.89 o
  -2   6  13       15.11       13.85      1.00 o
  -1   6  13        8.94       11.49      0.92 o
   0   6  13       13.43       14.81      1.49 o
   1   6  13        0.00        0.05      0.59 o
   2   6  13       13.08       14.32      2.15 o
   3   6  13       18.15       22.45      1.77 o
  -3   7  13        5.95        6.05      1.02 o
  -2   7  13       30.18       32.03      1.74 o
  -1   7  13        3.73        3.32      0.86 o
   0   7  13        1.18        1.22      0.75 o
   1   7  13        4.41        3.24      0.79 o
   2   7  13        0.19        0.37      0.66 o
  -2   8  13        0.26        0.46      1.59 o
  -1   8  13        1.48        2.15      1.21 o
   0   8  13        5.66        5.05      1.12 o
  -6   0  14        0.57        0.84      0.84 o
  -4   0  14        6.70        7.65      1.31 o
  -2   0  14       11.50       11.21      1.35 o
   0   0  14        6.72        4.85      0.66 o
   2   0  14       46.79       45.89      2.33 o
   4   0  14        2.57        2.06      0.59 o
  -6   1  14        0.11        0.07      0.62 o
  -5   1  14        4.59        4.46      0.98 o
  -4   1  14        3.43        2.64      1.26 o
  -3   1  14        0.57        1.28      0.37 o
  -2   1  14        9.50        9.85      0.66 o
  -1   1  14        1.81        1.02      0.29 o
   0   1  14        6.66        6.27      0.51 o
   1   1  14      120.73      119.89      2.08 o
   2   1  14       84.33       83.42      1.69 o
   3   1  14        0.62        0.91      0.56 o
   4   1  14        1.28        1.77      0.59 o
   5   1  14        2.82        3.15      0.55 o
  -6   2  14        5.13        5.63      0.98 o
  -5   2  14        4.59        5.87      1.35 o
  -4   2  14        1.64        2.45      0.69 o
  -3   2  14        3.92        5.10      0.55 o
  -2   2  14        0.17        0.35      0.34 o
  -1   2  14        2.03        3.35      0.46 o
   0   2  14       14.77       13.26      0.80 o
   1   2  14        6.33        5.90      0.76 o
   2   2  14       44.52       48.77      2.75 o
   3   2  14        3.42        3.39      0.70 o
   4   2  14       16.40       21.03      1.19 o
  -6   3  14        0.43        0.49      0.69 o
  -5   3  14       17.26       19.33      2.05 o
  -4   3  14        3.43        4.44      0.86 o
  -3   3  14       28.80       28.02      1.18 o
  -2   3  14       57.13       52.88      1.27 o
  -1   3  14       12.64       12.61      0.70 o
   0   3  14       53.29       52.56      1.71 o
   1   3  14        5.27        5.08      0.76 o
   2   3  14        6.48        6.19      0.79 o
   3   3  14        3.58        4.92      0.84 o
   4   3  14        0.00       -0.05      0.56 o
  -5   4  14        0.08       -0.56      0.56 o
  -4   4  14        4.87        6.48      0.95 o
  -3   4  14      142.75      138.46      2.60 o
  -2   4  14        0.55        0.65      0.40 o
  -1   4  14        6.41        8.38      0.75 o
   0   4  14        3.08        2.92      0.66 o
   1   4  14        1.36        1.72      0.62 o
   2   4  14        0.84        1.21      0.66 o
   3   4  14        5.21        7.68      0.92 o
   4   4  14        1.19        1.45      0.66 o
  -5   5  14        0.78       -0.05      0.69 o
  -4   5  14        4.82        5.17      0.92 o
  -3   5  14        3.09        4.12      0.71 o
  -2   5  14       55.30       57.62      1.44 o
  -1   5  14       10.72        8.25      0.78 o
   0   5  14        0.02        1.23      0.56 o
   1   5  14        0.01       -0.37      0.46 o
   2   5  14        5.50        5.99      0.86 o
   3   5  14       45.50       52.29      1.94 o
  -4   6  14        0.43        0.60      1.17 o
  -3   6  14        5.48        4.90      0.95 o
  -2   6  14       10.45        8.85      1.09 o
  -1   6  14        9.53        6.85      0.79 o
   0   6  14        1.18        1.40      0.73 o
   1   6  14        2.67        1.54      0.73 o
   2   6  14        5.26        6.85      0.95 o
  -3   7  14        7.33        6.06      1.40 o
  -2   7  14        0.26        0.24      0.75 o
  -1   7  14        1.21        1.91      0.82 o
   0   7  14        0.36       -0.29      0.62 o
   1   7  14        1.53        0.71      0.76 o
  -5   0  15        2.31        3.08      1.12 o
  -3   0  15        6.14        6.88      0.73 o
  -1   0  15       52.27       49.76      1.75 o
   1   0  15      115.98      124.61      4.01 o
   3   0  15        0.16        0.25      0.61 o
  -6   1  15        0.24       -0.36      0.62 o
  -5   1  15        0.16        0.51      0.62 o
  -4   1  15        2.21        2.95      0.72 o
  -3   1  15        4.74        5.37      0.56 o
  -2   1  15       21.91       18.37      0.82 o
  -1   1  15        0.10        0.11      0.28 o
   0   1  15       43.67       46.19      1.42 o
   1   1  15        9.20        8.83      1.38 o
   2   1  15        5.02        4.75      0.73 o
   3   1  15        3.87        3.88      0.73 o
   4   1  15        0.01        0.76      0.62 o
  -6   2  15        0.37        0.32      0.65 o
  -5   2  15        1.13        0.21      0.62 o
  -4   2  15       11.30       11.65      1.09 o
  -3   2  15        1.19        1.90      0.49 o
  -2   2  15       19.50       16.14      0.81 o
  -1   2  15       10.23        8.36      0.59 o
   0   2  15       12.99       14.51      1.17 o
   1   2  15       24.65       23.51      1.25 o
   2   2  15        7.79        8.90      0.95 o
   3   2  15        4.10        3.31      0.73 o
   4   2  15       10.23       15.82      1.12 o
  -5   3  15        0.20        0.75      0.67 o
  -4   3  15        0.41        0.73      1.07 o
  -3   3  15        7.36        4.65      0.91 o
  -2   3  15        6.98        6.60      0.61 o
  -1   3  15        4.02        4.14      0.62 o
   0   3  15       37.35       37.63      1.55 o
   1   3  15        8.41        8.91      0.92 o
   2   3  15       18.31       17.87      2.57 o
   3   3  15       22.61       27.61      1.42 o
   4   3  15        4.06        3.57      0.73 o
  -5   4  15        3.57        4.94      1.01 o
  -4   4  15        0.48       -0.65      0.66 o
  -3   4  15        0.13        1.43      0.59 o
  -2   4  15       50.09       55.14      1.39 o
  -1   4  15       11.01       12.34      0.86 o
   0   4  15        6.73        6.85      0.89 o
   1   4  15        3.76        4.42      0.79 o
   2   4  15        1.18        0.45      0.62 o
   3   4  15        0.02       -0.15      0.75 o
  -4   5  15        1.04        1.43      0.76 o
  -3   5  15        1.11        0.15      0.62 o
  -2   5  15        2.97        2.73      0.63 o
  -1   5  15        0.04        0.21      0.58 o
   0   5  15        0.14       -0.49      0.49 o
   1   5  15       11.26       11.72      1.09 o
   2   5  15        0.88        1.51      0.84 o
   3   5  15       21.81       24.53      1.45 o
  -3   6  15        0.00       -0.19      0.93 o
  -2   6  15       17.72       18.29      1.42 o
  -1   6  15        3.65        2.10      0.79 o
   0   6  15       18.08       15.88      1.28 o
   1   6  15        0.00       -0.62      0.62 o
   2   6  15        2.23        2.33      0.79 o
  -2   7  15        0.85       -0.65      1.03 o
  -1   7  15       46.34       41.32      2.80 o
   0   7  15        0.68        2.10      0.89 o
  -6   0  16       13.38       13.62      1.87 o
  -4   0  16        3.38        3.64      1.12 o
  -2   0  16       10.27        8.02      0.73 o
   0   0  16        4.35        3.08      0.93 o
   2   0  16        0.94        1.80      0.69 o
   4   0  16        0.37        1.40      0.93 o
  -5   1  16       17.61       22.49      1.55 o
  -4   1  16        0.29       -0.42      0.59 o
  -3   1  16        4.05        3.33      0.50 o
  -2   1  16        0.32       -0.13      0.49 o
  -1   1  16       19.38       18.12      0.82 o
   0   1  16       44.15       44.84      1.38 o
   1   1  16       18.28       17.67      0.95 o
   2   1  16        1.39        2.29      0.66 o
   3   1  16        4.13        3.33      0.73 o
   4   1  16        2.07        2.85      0.89 o
  -5   2  16       15.11       18.01      4.29 o
  -4   2  16        0.45       -0.27      0.62 o
  -3   2  16        0.01       -0.08      0.52 o
  -2   2  16       12.03       13.07      0.79 o
  -1   2  16       18.83       18.96      1.03 o
   0   2  16        5.13        7.82      1.03 o
   1   2  16       11.57        9.09      0.95 o
   2   2  16        4.38        6.55      1.26 o
   3   2  16        3.55        4.66      1.63 o
  -5   3  16        0.10       -0.12      0.79 o
  -4   3  16        2.19        2.18      0.82 o
  -3   3  16        0.68        0.55      0.53 o
  -2   3  16       10.36       11.16      0.74 o
  -1   3  16        9.01        7.73      0.95 o
   0   3  16        6.21        7.85      0.92 o
   1   3  16       21.40       23.51      1.39 o
   2   3  16       15.83       15.67      2.10 o
   3   3  16        0.91        0.75      0.66 o
  -4   4  16        0.41       -0.71      1.12 o
  -3   4  16        0.48       -0.15      0.62 o
  -2   4  16        0.35        0.53      0.87 o
  -1   4  16       23.61       25.04      1.42 o
   0   4  16        0.16       -0.75      0.75 o
   1   4  16        3.46        1.65      1.49 o
   2   4  16        2.70        1.79      1.31 o
   3   4  16        7.81        8.37      2.38 o
  -4   5  16        0.13        0.09      0.69 o
  -3   5  16        0.03       -0.65      0.66 o
  -2   5  16        5.82        5.04      1.82 o
  -1   5  16        8.86       10.86      2.15 o
   0   5  16        0.38       -0.34      0.62 o
   1   5  16       13.26       14.84      2.61 o
   2   5  16       36.13       41.73      1.88 o
  -3   6  16        2.64        2.24      1.12 o
  -2   6  16        0.14       -0.93      0.93 o
  -1   6  16        0.63        0.14      0.79 o
   0   6  16        5.67        3.36      0.86 o
   1   6  16        2.62        3.39      0.89 o
  -5   0  17        0.07        0.00      0.93 o
  -3   0  17        2.15        0.75      0.54 o
  -1   0  17        4.36        3.55      0.73 o
   1   0  17        9.68        7.60      0.92 o
   3   0  17        2.48        3.25      1.59 o
  -5   1  17        5.16        3.76      1.63 o
  -4   1  17        4.21        6.28      0.99 o
  -3   1  17        0.60        0.40      0.54 o
  -2   1  17        7.28        5.95      0.63 o
  -1   1  17        0.10        0.72      0.56 o
   0   1  17        1.13        1.03      0.59 o
   1   1  17       42.03       38.90      2.38 o
   2   1  17        0.97        0.83      0.98 o
   3   1  17        1.48        1.18      0.76 o
  -5   2  17        5.38        6.30      1.54 o
  -4   2  17       20.20       28.05      1.75 o
  -3   2  17        9.04        7.20      0.80 o
  -2   2  17        0.07       -0.29      0.36 o
  -1   2  17        7.60        7.48      0.99 o
   0   2  17       11.43       12.81      2.75 o
   1   2  17        0.08        0.04      0.56 o
   2   2  17        0.38        0.61      0.66 o
   3   2  17       15.14       17.74      1.28 o
  -4   3  17       17.47       15.12      2.61 o
  -3   3  17        2.25        1.63      0.69 o
  -2   3  17        0.01        0.08      0.59 o
  -1   3  17        5.08        3.76      1.12 o
   0   3  17       37.60       38.16      1.75 o
   1   3  17        4.36        5.50      0.93 o
   2   3  17        7.44        7.84      0.99 o
  -4   4  17        1.86       -0.33      0.72 o
  -3   4  17        3.22        2.70      0.89 o
  -2   4  17        6.98        7.55      0.86 o
  -1   4  17        5.29        5.42      0.92 o
   0   4  17        0.25       -0.28      0.59 o
   1   4  17        1.89        1.17      0.73 o
   2   4  17        2.51        3.57      0.85 o
  -3   5  17        1.18       -0.47      1.03 o
  -2   5  17        1.04        0.28      1.03 o
  -1   5  17        0.97        0.81      0.79 o
   0   5  17        2.46        3.31      0.86 o
   1   5  17        1.86        1.82      0.82 o
  -4   0  18        3.84        6.16      1.49 o
  -2   0  18       10.27        6.40      0.92 o
   0   0  18        1.94        2.80      1.03 o
   2   0  18        7.48        6.77      1.73 o
  -4   1  18        2.91        1.35      0.82 o
  -3   1  18        0.20        0.37      0.66 o
  -2   1  18        0.05        0.94      0.62 o
  -1   1  18        0.67       -0.03      0.56 o
   0   1  18        3.72        3.05      0.78 o
   1   1  18        7.31        8.56      1.63 o
   2   1  18        2.02        1.90      0.78 o
  -4   2  18        0.09        0.14      0.73 o
  -3   2  18        1.23       -0.09      0.89 o
  -2   2  18        3.47        3.26      0.82 o
  -1   2  18        1.80        2.24      0.79 o
   0   2  18        1.33        1.03      0.75 o
   1   2  18        0.19        1.07      0.93 o
   2   2  18        0.07        0.36      0.70 o
  -4   3  18        0.29        0.95      0.82 o
  -3   3  18        0.65       -0.56      0.84 o
  -2   3  18       10.64       10.02      1.15 o
  -1   3  18       45.10       46.65      1.94 o
   0   3  18        3.98        3.20      2.19 o
   1   3  18        0.45        0.34      0.65 o
   2   3  18        3.04        3.02      0.82 o
  -3   4  18       31.25       43.09      2.98 o
  -2   4  18        6.90        4.29      1.40 o
  -1   4  18        0.47        0.89      0.73 o
   0   4  18        9.31        9.48      1.12 o
   1   4  18        0.07        0.19      0.66 o
  -1   5  18        1.26        1.65      0.82 o
  -3   0  19        1.69        1.21      1.03 o
  -1   0  19        2.05        0.75      1.03 o
   1   0  19       13.88       11.76      1.19 o
  -4   1  19        0.64        0.70      1.54 o
  -3   1  19        5.11        5.22      1.31 o
  -2   1  19        1.06        0.85      0.79 o
  -1   1  19        6.88        7.06      2.38 o
   0   1  19       26.52       32.54      1.75 o
   1   1  19        3.86        5.16      0.99 o
  -3   2  19        0.01        1.40      1.03 o
  -2   2  19        4.05        2.84      0.82 o
  -1   2  19        0.16        0.23      0.73 o
   0   2  19        3.32        3.99      0.92 o
   1   2  19        5.70        4.13      1.35 o
  -3   3  19        0.38        1.87      1.31 o
  -2   3  19        5.22        5.87      1.77 o
  -1   3  19        0.30        0.37      0.66 o
   0   3  19        1.68        0.68      0.89 o
   1   3  19        0.28        0.37      0.98 o
  -1   4  19        0.13        0.07      0.72 o
  -2   0  20        9.23       15.16      1.32 o
   0   0  20        0.42       -0.28      0.66 o
  -2   1  20        0.06       -0.22      0.61 o
  -1   1  20        0.87        0.28      0.76 o
   0   1  20       11.29       11.75      1.19 o
  -2   2  20        0.00       -0.42      0.79 o
  -1   2  20        4.21        7.56      1.12 o
   0   2  20        4.77        4.82      1.87 o
 
